# Supplementary material for: CSEA-DB: an omnibus for human complex trait and cell type associations
Source: Nucleic Acids Res. 2020 Nov 19;49(D1):D862–70. doi: 10.1093/nar/gkaa1064 (PMC7778923; doi:10.1093/nar/gkaa1064)
Supplement: gkaa1064_Supplemental_File [file gkaa1064_supplemental_file.xlsx]

## Sheet: Sheet1
Supplementary file S1. Summary of tissue single-cell transcriptome data.
Study_ID	Pubmed_ID	Tissue	Number_of_cells_before_process	Number_of_cells_after_process	Stage	Platform	Download_source
Voigt_2019_retina	31712411	Retina	13247	13221	Adult	10X	GSE135922
MacParland_2018_liver	30348985	Liver	8444	8444	Adult	10X	https://github.com/BaderLab/HumanLiver
Madissoon_2020_lung	31892341	Lung	57020	57020	Adult	10X	https://www.tissuestabilitycellatlas.org/; Human Cell Atlas
Madissoon_2020_spleen	31892341	Spleen	94257	94257	Adult	10X	https://www.tissuestabilitycellatlas.org/; Human Cell Atlas
Madissoon_2020_oesophagus	31892341	Oesophagus	87947	87947	Adult	10X	https://www.tissuestabilitycellatlas.org/; Human Cell Atlas
Braga_2020_lung	31209336	Lung	10360	10360	Adults	10X	GSE130148
VentoTormo_2018_decidua	30429548	Decidua	5591	5490	Placenta	Smart-seq2	Single Cell Expression Atlas
Segerstolpe_2016_PancreaticIslets	27667667	Pancreas	1041	995	Adult	Smart-seq2	Single Cell Expression Atlas
Enge_2017_Pancreas	28965763	Pancreas	2282	2282	Adult	Smart-seq2	Single Cell Expression Atlas
Lake_2017_CerebellarHemisphere	29227469	CerebellarHemisphere	5602	5602	Adult	snDrop-seq	GSE97930
Lake_2017_FrontalCortex	29227469	FrontalCortex	10319	10319	Adult	snDrop-seq	GSE97930
Lake_2017_VisualCortex	29227469	VisualCortex	19368	19368	Adult	snDrop-seq	GSE97930
Han_2020_HCL	32214235	58 tissue panel	598324	592818	Adult, Fetus	Mixed	http://bis.zju.edu.cn/HCL/
		In total	913,802	908123
